# Supplementary material for: Long-Term Clinical Outcomes in Patients with Chronic Rhinosinusitis with Nasal Polyps Associated with Expanded Types of Endoscopic Sinus Surgery
Source: J Clin Med. 2024 Feb 1;13(3):866. doi: 10.3390/jcm13030866 (PMC10856470; doi:10.3390/jcm13030866)
Supplement: Supplementary file 1 [file jcm-13-00866-s001.zip]

Archive with 1 entries (1 files):
- jcm-2835496-supplementary.pdf
